# Supplementary material for: Integrative and Comprehensive Pan-Cancer Analysis of Lymphocyte-Specific Protein Tyrosine Kinase in Human Tumors
Source: Int J Mol Sci. 2022 Nov 13;23(22):13998. doi: 10.3390/ijms232213998 (PMC9697346; doi:10.3390/ijms232213998)
Supplement: Supplementary file 1 [file ijms-23-13998-s001.zip]

Archive with 4 entries (4 files):
- figureS1-5.pdf
- Table S1-3.pdf
- Table S4.xlsx
- Table S5.xlsx
